# Supplementary material for: Mesoscale Models for Describing the Formation of Anisotropic Porosity and Strain-Stress Distributions during the Pressing Step in Electroceramics
Source: Materials (Basel). 2022 Oct 1;15(19):6839. doi: 10.3390/ma15196839 (PMC9572883; doi:10.3390/ma15196839)
Supplement: Supplementary file 1 [file materials-15-06839-s001.zip]

Archive with 1 entries (1 files):
- materials-1899154-supplementary.pdf
